# Supplementary material for: TDP-43 Regulates Rab4 Levels to Support Synaptic Vesicle Recycling and Neuromuscular Connectivity in Drosophila and Human ALS Models
Source: Int J Mol Sci. 2025 Nov 14;26(22):11030. doi: 10.3390/ijms262211030 (PMC12652574; doi:10.3390/ijms262211030)
Supplement: Supplementary file 1 [file ijms-26-11030-s001.zip]

Archive with 1 entries (1 files):
- ijms-3922116-supplementary.pdf
